# Supplementary material for: Ex vivo study of neuroinvasive and neurotropic viruses: what is current and what is next
Source: FEMS Microbiol Rev. 2025 Jun 11;49:fuaf024. doi: 10.1093/femsre/fuaf024 (PMC12199766; doi:10.1093/femsre/fuaf024)
Supplement: fuaf024_Supplemental_Files [file fuaf024_supplemental_files.zip]

Archive with 2 entries (2 files):
- Fig1 Publication License Oct-24-2024 (1).pdf
- Fig2 Publication License Oct-24-2024.pdf
